# Supplementary material for: Development of a New Patient-Reported Outcome to Measure Fatigue in Patients with Multiple Sclerosis
Source: Nurs Rep. 2026 Mar 9;16(3):93. doi: 10.3390/nursrep16030093 (PMC13029106; doi:10.3390/nursrep16030093)
Supplement: Supplementary file 1 [file nursrep-16-00093-s001.zip]

Archive with 3 entries (3 files):
- Supplementary material S1 Concept elicitacion, codes, rationale.pdf
- Supplementary material S2, EFA.pdf
- Supplementary material S3, SRQR.pdf
